# Supplementary material for: Determination of drought tolerance of different strawberry genotypes
Source: PeerJ. 2023 Feb 28;11:e14972. doi: 10.7717/peerj.14972 (PMC9983431; doi:10.7717/peerj.14972)
Supplement: Supplemental Information 4 [file peerj-11-14972-s004.xlsx]

## Sheet: 1
irrigation	Genotype	replicate	Yield	IWUE
100	Rubygem	1	911.752	1.2539
100	Rubygem	2	777.568	1.06937
100	Rubygem	3	905.398	1.24517
100	FESTİVAL	1	853.403	1.17366
100	FESTİVAL	2	845.57	1.16289
100	FESTİVAL	3	844.455	1.16135
100	33	1	924.009	1.27076
100	33	2	1085.02	1.49219
100	33	3	1079.26	1.48427
100	59	1	1128	1.5513
100	59	2	1070.73	1.47254
100	59	3	1003.54	1.38013
50	Rubygem	1	560.668	1.29568
50	Rubygem	2	819.812	1.89456
50	Rubygem	3	554.945	1.28246
50	FESTİVAL	1	648.857	1.49949
50	FESTİVAL	2	452.763	1.04632
50	FESTİVAL	3	533.488	1.23287
50	33	1	609.564	1.40868
50	33	2	616.398	1.42447
50	33	3	475.717	1.09937
50	59	1	596.392	1.37824
50	59	2	721.91	1.66831
50	59	3	678.467	1.56791

## Sheet: 2
irrigation	Genotype	Period	replicate	Par	Pn	C	E
100	Rubygem	1	1	183	6.9	220	1.5
100	Rubygem	1	2	200	6.8	250	1.4
100	Rubygem	1	3	192	7.7	226	1.5
100	FESTİVAL	1	1	117	7.2	264	1.3
100	FESTİVAL	1	2	217	7.4	280	1.5
100	FESTİVAL	1	3	160	7.3	272	1.4
100	33	1	1	153	9.9	260	1.6
100	33	1	2	147	7	244	1.5
100	33	1	3	150	8.45	252	1.55
100	59	1	1	210	7.7	278	1.6
100	59	1	2	202	7.9	259	1.5
100	59	1	3	206	7.8	269	1.55
50	Rubygem	1	1	95	5.9	180	1.2
50	Rubygem	1	2	96	6.1	182	1.2
50	Rubygem	1	3	94	6	181	1.1
50	FESTİVAL	1	1	110	6.5	235	1.1
50	FESTİVAL	1	2	107	6.3	247	1.1
50	FESTİVAL	1	3	109	6	222	1.1
50	33	1	1	79	6	233	1.1
50	33	1	2	82	6	230	1
50	33	1	3	81	6	232	1
50	59	1	1	90	5.8	210	1.1
50	59	1	2	100	5.7	203	1.1
50	59	1	3	95	5.7	207	1.1
100	Rubygem	2	1	749	12.7	611	3.7
100	Rubygem	2	2	739	12.8	605	3.6
100	Rubygem	2	3	744	12.8	608	3.65
100	FESTİVAL	2	1	725	12.9	607	3.6
100	FESTİVAL	2	2	729	13	616	3.6
100	FESTİVAL	2	3	727	12.9	612	3.6
100	33	2	1	778	13.9	700	3.9
100	33	2	2	783	14	687	3.9
100	33	2	3	780	13.95	664	3.9
100	59	2	1	792	13.7	677	3.9
100	59	2	2	801	13.9	670	4
100	59	2	3	797	13.8	672	3.95
50	Rubygem	2	1	464	8.2	392	2.1
50	Rubygem	2	2	460	8.3	400	2.2
50	Rubygem	2	3	462	8.2	396	2.1
50	FESTİVAL	2	1	456	8.2	407	2.1
50	FESTİVAL	2	2	448	8.3	395	2.1
50	FESTİVAL	2	3	452	8.2	401	2.1
50	33	2	1	485	8.9	452	2.4
50	33	2	2	490	9	442	2.4
50	33	2	3	487	8.9	446	2.4
50	59	2	1	502	8.8	340	2.5
50	59	2	2	495	8.9	331	2.4
50	59	2	3	498	8.8	335	2.4
100	Rubygem	3	1	735	12.1	585	3.5
100	Rubygem	3	2	731	12.2	577	3.4
100	Rubygem	3	3	733	12.2	582	3.5
100	FESTİVAL	3	1	710	12.3	579	3.4
100	FESTİVAL	3	2	700	12.4	586	3.4
100	FESTİVAL	3	3	750	12.4	583	3.4
100	33	3	1	770	13.3	669	3.7
100	33	3	2	777	13.4	657	3.8
100	33	3	3	774	13.4	665	3.8
100	59	3	1	793	13.2	649	3.7
100	59	3	2	784	13.3	639	3.8
100	59	3	3	789	13.3	644	3.8
50	Rubygem	3	1	452	6.3	299	1.6
50	Rubygem	3	2	444	6.3	305	1.7
50	Rubygem	3	3	448	6.3	302	1.6
50	FESTİVAL	3	1	440	6.3	345	1.6
50	FESTİVAL	3	2	452	6.2	350	1.5
50	FESTİVAL	3	3	445	6.2	335	1.5
50	33	3	1	462	6.7	304	1.7
50	33	3	2	472	6.8	307	1.8
50	33	3	3	465	6.7	304	1.7
50	59	3	1	497	6.8	355	1.9
50	59	3	2	489	8.8	350	1.8
50	59	3	3	490	7.8	352	1.8
