# Supplementary material for: Determination of drought tolerance of different strawberry genotypes
Source: PeerJ. 2023 Feb 28;11:e14972. doi: 10.7717/peerj.14972 (PMC9983431; doi:10.7717/peerj.14972)
Supplement: Supplemental Information 5 [file peerj-11-14972-s005.xlsx]

## Sheet: CWSI
project start date.	dap (day after planting)	Date	Tc-Ta_Rubygem_100	Tc-Ta_Rubygem_50	Tc-Ta_Festival_100	Tc-Ta_Festival_50	Tc-Ta_33_100	Tc-Ta_33_50	Tc-Ta_59_100	Tc-Ta_59_50	VPD	UL-RUB	LL-RUB	UL-FES	LL-FES	UL-33	LL-33	UL-59	LL-59	Rubygem_WW	Rubygem_WS	Festival_WW	Festival_WS	33_WW	33_WS	59_WW	59_WS
2019-09-19	187	2020-03-24	2.84833	2.87	2.275	2.395	2.17	2.29	2.17	2.25	0.4	3.05	2.68104	2.8886	1.74502	2.83	1.66542	2.6	1.86628	0.45341	0.512142	0.463439	0.568373	0.433272	0.536314	0.413945	0.522979
2019-09-19	200	2020-04-06	2.81801	2.86	2.28	2.425	2.11	2.25	2.09	2.2	0.7	3.05	2.61537	2.8886	1.71001	2.83	1.50111	2.6	1.70959	0.466236	0.562847	0.48362	0.606649	0.458194	0.563546	0.42723	0.550769
2019-09-19	214	2020-04-20	2.80833	2.86	2.292	2.44	2.1	2.27	2.06	2.17	0.9	3.05	2.57159	2.8886	1.68667	2.83	1.39157	2.6	1.60513	0.494854	0.602851	0.503632	0.626767	0.492502	0.610687	0.457216	0.567783
2019-09-19	228	2020-05-04	2.79	2.87	2.29	2.43	2.06	2.24	2.02	2.17	1.1	3.05	2.52781	2.8886	1.66333	2.83	1.28203	2.6	1.50067	0.502097	0.655298	0.511455	0.625715	0.502574	0.618856	0.472406	0.608853
2019-09-19	242	2020-05-18	2.7755	2.87	2.3	2.45	2.04	2.28	1.98	2.13	1.3	3.05	2.48403	2.8886	1.63999	2.83	1.17249	2.6	1.39621	0.514993	0.681962	0.528596	0.648729	0.523381	0.668177	0.48496	0.609566
2019-09-19	256	2020-06-01	2.73967	2.86	2.308	2.51	1.96	2.26	1.935	2.1	1.6	3.05	2.41836	2.8886	1.60498	2.83	1.00818	2.6	1.23952	0.508686	0.699196	0.547685	0.705053	0.522456	0.687126	0.511202	0.632483
2019-09-19	271	2020-06-16	2.7164	2.85	2.312	2.54	1.9	2.31	1.925	2.08	1.9	3.05	2.35269	2.8886	1.56997	2.83	0.84387	2.6	1.08283	0.52159	0.713184	0.562728	0.735635	0.531753	0.738184	0.555093	0.657257
																				0.49	0.63	0.51	0.65	0.49	0.63	0.47	0.59
									WW: Well Watered
									WS: Water Stress

## Sheet: gs (hourly)
	Subjects
Hours	RUBYGEM_WW	RUBYGEM_WS	FESTİVAL_WW	FESTİVAL_WS	33_WW	33_WS	59_WW	59_WS
08:00:00	377	238	389	245	401	289	411	275
09:00:00	482	309	468	304	502	345	497	340
10:00:00	535	361	543	352	583	381	592	399
11:00:00	597	380	588	389	616	418	611	412
12:00:00	662	405	656	410	698	434	689	458
13:00:00	648	401	657	404	680	440	688	445
14:00:00	607	377	612	381	645	412	654	399
15:00:00	539	331	548	325	598	368	590	379
16:00:00	501	302	492	308	542	337	554	322
17:00:00	435	253	459	244	509	305	491	289
